# Supplementary material for: Left-right asymmetric expression of dpp in the mantle of gastropods correlates with asymmetric shell coiling
Source: EvoDevo. 2013 May 28;4:15. doi: 10.1186/2041-9139-4-15 (PMC3680195; doi:10.1186/2041-9139-4-15)
Supplement: Additional file 2: Table S1 — Sequences of primers used in this study. [file 2041-9139-4-15-S2.xlsx]

## Sheet: Sheet1
Primer name	Sequence
EF-3	GGNCAYMGNGAYTTYRTNAARAAYATGAT
EF-B	CCNCCDATYTTRTANACRTCYTG
PvuEF1a_F1	GTTATCCCCATGGAAACCAG
PvuEF1a_R1	CACGCTCTCTTGGCTTACAC
NfuEF1a_F1	GGTACATCACAGGCCGATTGTG
NfuEF1a_R1	GTCAAATCTGGCCTCGGAGTAG
LstEF1a_F1	TGATCACTGGCACATCACAG
LstEF1a_R1	TCACTGTATGGTGGTGAGGT
Pvudpp_F1	CCATCAGGAATGGTGGAAAC
Pvudpp_R1	CCCGAGTTCATCAGTCCCTA
Nfudpp_F1	TTCCTCTTGGGAGTCGTTTG
Nfudpp_R1	GAATGGGTCTTTGGATTTGC
Lstdpp_F1	CTGAACAAGACACGCCTCAA
Lstdpp_R1	AGTTTTGTTCCATCGCGTTC
